# Supplementary material for: Water dissociation efficiencies control the viability of reverse-bias bipolar membranes for CO2 electrolysis
Source: Nat Chem Eng. 2025 Nov 17;2(11):676–84. doi: 10.1038/s44286-025-00306-7 (PMC12638254; doi:10.1038/s44286-025-00306-7)
Supplement: Supplementary file 2 — Source data for Supplementary Information. [file 44286_2025_306_MOESM2_ESM.xlsx]

## Sheet: FigS1-ratio-current-conc
FigS1a				FigS1b				FigS1c
j [mA/cm2]	Ratio HCO3-/K+	sd Ratio		c [M]	Ratio HCO3-/K+	sd Ratio		FE(CO)	Ratio HCO3-/K+
25	2.8918	1.91535		0.1	3.66315	0.819609		0.406525	2.8918
50	2.10483	0.960724		0.5	3.83245	2.7432		0.388967	2.10483
100	2.30497	0.704113		1	2.30497	0.704113		0.308225	2.30497
150	3.35219	1.22038		2	1.10039	0.233586		0.5036	3.35219
200	1.95396	0.63078		3	1.57399	0.184197		0.37906	1.95396
250	2.5705	0.853878						0.359767	2.5705
								0.302467	3.66315
								0.351425	3.83245
								0.590867	1.10039
								0.513167	1.57399

## Sheet: FigS2-conc_vs_j-effects
FigS2a			FigS2b	FigS2c	FigS2d
Concentration	Current density [mA/cm2]	WDE	j HCO3- [mA/cm2]	j K+	Ratio HCO3-/K+
2	50	0.76049	6.71345	5.26196	1.27626
2	150	0.931553	6.00616	4.26111	1.43666
2	100	0.881297	6.11278	5.7581	1.10039
1	50	0.828878	5.48776	3.06833	2.10483
1	100	0.93285	4.5751	2.1399	2.30497
1	150	0.958666	4.67698	1.52308	3.35219

## Sheet: FigS3-FE-Cs_vs_K
	KOH		CsOH
j [mA/cm2]	FE(CO)	FE(H2)	FE(CO)	FE(H2)
25	0.406525	0.53795	0.64176	0.33418
50	0.388967	0.5727	0.67025	0.282275
100	0.308225	0.6591	0.69455	0.251575
150	0.3756	0.581533	0.6705	0.28848
200	0.37906	0.60644	0.615533	0.350033

## Sheet: FigS4-cellvoltage
j	AEM	r-BPM
0.998782	1.62891	1.67782
4.77971	2.52372	2.52047
9.87588	2.72089	2.83394
14.815	2.83596	2.98732
19.7521	2.91618	3.10296
24.6919	3.01947	3.20322
47.7539	3.12676	3.53454
98.7617	3.40978	4.08126
148.157	3.60972	4.59139
197.528	3.76826	5.46
250	4.03679	7.02

## Sheet: FigS5-jcoions_vs_FECO
j co-ions [mA/cm2]	FE(CO)
9.04797	0.406525
8.55609	0.388967
6.715	0.308225
6.20006	0.5036
6.52353	0.37906
5.49484	0.359767
3.54414	0.302467
5.90728	0.351425
6.715	0.308225
11.8709	0.590867
19.6027	0.513167
11.233	0.64176
11.2241	0.67025
10.9769	0.69455
12.2403	0.6705
11.1953	0.615533

## Sheet: FigS7-WDE_f_ratioCO_KOH
WDE	m_CO/m_OH-
0.9	1.1131
0.91	1.00179
0.92	0.890476
0.93	0.779167
0.94	0.667857
0.95	0.556548
0.96	0.445238
0.97	0.333929
0.98	0.222619
0.99	0.11131
0.992	0.0890476
0.994	0.0667857
0.996	0.0445238
0.998	0.0222619
1	0

## Sheet: FigS8-titrationcurves
Before CO2 electrolysis								After CO2 electrolysis
Steps	ml HCl	pH	ERC	time	TºC	dpH/dVol		Steps	ml HCl	pH	ERC	time	TºC	dpH/dVol
1	0	12.544	0	0	25	-0.8		1	0	12.062	0	0	25	0
2	0.01	12.552	19.6	1.9	25	-0.7		2	0.01	12.076	28.7	1.9	25	1.4
3	0.02	12.559	18.1	1900-01-03 19:12:00	25	-0.6		3	0.02	12.087	28.2	3.8	25	1.1
4	0.03	12.565	10.6	1900-01-05 16:48:00	25	-0.00367647		4	0.03	12.1	18.7	6	25	1.3
5	0.302	12.566	3.4	7.9	25	0.0305623		5	0.166	12.094	7	8.7	25	0.0441176
6	1.12	12.541	1.3	12.1	25	0.0415584		6	0.898	12.028	2.3	11.3	25	0.0901639
7	1.89	12.509	1.7	16.6	25	0.0601604		7	1.566	11.984	1.8	14.1	25	0.0658683
8	2.638	12.464	2	20.5	25	0.0628492		8	2.272	11.961	1.4	16.8	25	0.0325779
9	3.354	12.419	2.2	24.2	25	0.0661972		9	3.038	11.931	1.4	20.4	25	0.0391645
10	4.064	12.372	2.6	28.5	25	0.0866477		10	3.788	11.898	1.5	23.7	25	0.044
11	4.768	12.311	3	32.6	25	0.10994		11	4.532	11.868	1.6	26.6	25	0.0403226
12	5.432	12.238	3.4	1900-02-06	25	0.0971338		12	5.284	11.827	1.9	29.8	25	0.0545213
13	6.06	12.177	4	41	25	0.149847		13	6.002	11.791	2.3	32.5	25	0.0501393
14	6.714	12.079	4.8	46.4	25	0.159851		14	6.734	11.718	2.6	36	25	0.0997268
15	7.252	11.993	5.4	51	25	0.19338		15	7.338	11.681	3	40.3	25	0.0612583
16	7.826	11.882	6.6	55	25	0.193182		16	8.014	11.616	4.6	44.5	25	0.0961538
17	8.354	11.78	9.2	58.7	25	0.413284		17	8.644	11.51	8.1	49.6	25	0.168254
18	8.896	11.556	12.8	65.6	25	0.47		18	9.136	11.354	14.1	54.2	25	0.317073
19	9.096	11.462	17	70.7	25	0.72619		19	9.428	11.178	22.4	60.4	25	0.60274
20	9.432	11.218	22.8	78.6	25	0.9		20	9.566	11.033	32.1	66.6	25	1.05072
21	9.582	11.083	31.5	83.7	25	1.58621		21	9.638	10.925	41.8	71.2	25	1.5
22	9.756	10.807	41.1	89.8	25	2.4		22	9.704	10.754	48.7	77.8	25	2.59091
23	9.796	10.711	48.8	94.2	25	2.96667		23	9.728	10.682	53.5	81.4	25	3
24	9.826	10.622	53.5	98.3	25	4.34091		24	9.784	10.477	58	86.2	25	3.66071
25	9.87	10.431	56	103.5	25	3		25	9.822	10.296	61.7	90.2	25	4.76316
26	9.888	10.377	58.8	110	25	5.85		26	9.844	10.16	64.2	95.7	25	6.18182
27	9.908	10.26	63	118.3	25	5.08333		27	9.862	10.044	66.1	100.7	25	6.44444
28	9.92	10.199	66.7	1900-05-02 02:24:00	25	11.0333		28	9.908	9.661	69.6	110.8	25	8.32609
29	9.95	9.868	69.4	1900-05-10 16:48:00	25	7.9		29	9.922	9.536	74.8	115.9	25	8.92857
30	9.96	9.789	72.2	138.9	25	18.8333		30	9.948	8.909	77.9	139	25	24.1154
31	9.972	9.563	75.3	149.8	25	21.2		31	9.958	8.291	78.5	161.7	25	61.8
32	9.982	9.351	79.1	159.8	25	56.9167		32	9.968	7.978	77.4	174.4	25	31.3
33	9.994	8.668	82.5	182.8	25	119.5		33	9.978	7.66	76.1	186	25	31.8
34	10.004	7.473	83.6	202.3	25	79.8		34	9.996	7.231	74.9	204.4	25	23.8333
35	10.014	6.675	82.7	227.6	25	72.8		35	10.018	6.868	75.6	217.7	25	16.5
36	10.024	5.947	81.7	245.6	25	68.2		36	10.046	6.273	77.6	231.9	25	21.25
37	10.034	5.265	80.6	1900-09-19 19:12:00	25	59.4286		37	10.07	4.915	78.2	258.1	25	56.5833
38	10.048	4.433	78.5	274	25	23.9286		38	10.08	4.575	76.8	273.5	25	34
39	10.062	4.098	75.1	281.7	25	13.3182		39	10.09	4.337	74.3	284.5	25	23.8
40	10.084	3.805	70.5	287.2	25	7.78125		40	10.1	4.202	71.4	291.2	25	13.5
41	10.116	3.556	64.6	294.1	25	4.47826		41	10.13	3.885	67.4	298.5	25	10.5667
42	10.162	3.35	55.9	300.4	25	2.7		42	10.166	3.676	61.2	305.3	25	5.80556
43	10.232	3.161	44.9	306.4	25	1.625		43	10.222	3.462	52.4	312.1	25	3.82143
44	10.336	2.992	34.1	312.3	25	1.17949		44	10.302	3.268	42.2	316.6	25	2.425
45	10.492	2.808	25.4	320.1	25	0.747475		45	10.416	3.096	31.7	322.9	25	1.50877
46	10.69	2.66	18.4	327.2	25	0.518382		46	10.582	2.927	22.9	327.7	25	1.01807
47	10.962	2.519	13.3	334.6	25	0.380117		47	10.804	2.78	16.1	332	25	0.662162
48	11.304	2.389	9.8	340.5	25	0.256158		48	11.098	2.651	0	336	25	0.438776
49	11.71	2.285	7.3	346.2	25	0.213992		49	11.474	2.543	0	339.9	25	0.287234
50	12.196	2.181	5.6	352	25	0.139313
51	12.72	2.108	4.4	355.7	25	-0.165723

## Sheet: FigS9-modellingverification
FigS8a						FigS8c
pH	[OH-]	[CO32-]	[HCO3-]	[CO2]		EXPERIMENT		Modelling	HCO3-	H2CO3	CO32-
0	1e-14	2.0893e-17	4.46683e-07	1		t (h)	pH	t	pH	pH	pH
0.5	3.16228e-14	2.08929e-16	1.41254e-06	0.999999		0.000277778	12.981	0	13	13	13
1	1e-13	2.08929e-15	4.46682e-06	0.999996		0.0141667	12.967	0.0505051	12.9869	12.9869	12.9869
1.5	3.16228e-13	2.08927e-14	1.41252e-05	0.999986		0.0280556	12.967	0.10101	12.9734	12.9734	12.9734
2	1e-12	2.0892e-13	4.46664e-05	0.999955		0.0419444	12.989	0.151515	12.9595	12.9595	12.9595
2.5	3.16228e-12	2.089e-12	0.000141234	0.999859		0.0558333	12.995	0.20202	12.9452	12.9451	12.9451
3	1e-11	2.08836e-11	0.000446484	0.999554		0.0697222	12.978	0.252525	12.9303	12.9303	12.9302
3.5	3.16228e-11	2.08635e-10	0.00141055	0.998589		0.0836111	12.991	0.30303	12.9149	12.9149	12.9148
4	1e-10	2.08001e-09	0.00444697	0.995553		0.0975	12.98	0.353535	12.8989	12.8989	12.8988
4.5	3.16228e-10	2.0602e-08	0.0139286	0.986071		0.111389	12.98	0.40404	12.8824	12.8823	12.8822
5	1e-09	1.99996e-07	0.0427584	0.957241		0.125278	12.973	0.454545	12.8652	12.8651	12.865
5.5	3.16228e-09	1.8307e-06	0.12377	0.876228		0.139167	12.963	0.505051	12.8472	12.8472	12.847
6	1e-08	1.44418e-05	0.308759	0.691226		0.153056	12.962	0.555556	12.8286	12.8285	12.8283
6.5	3.16228e-08	8.65941e-05	0.585448	0.414465		0.166944	12.958	0.606061	12.809	12.8089	12.8087
7	1e-07	0.00038203	0.816767	0.182851		0.180833	12.953	0.656566	12.7886	12.7885	12.7883
7.5	3.16228e-07	0.00137941	0.932598	0.0660229		0.194722	12.949	0.707071	12.7671	12.767	12.7668
8	1e-06	0.0045541	0.973649	0.0217973		0.208611	12.955	0.757576	12.7446	12.7444	12.7442
8.5	3.16228e-06	0.0144745	0.978597	0.00692794		0.2225	12.95	0.808081	12.7208	12.7206	12.7202
9	1e-05	0.0445881	0.953277	0.00213412		0.236389	12.943	0.858586	12.6956	12.6955	12.6946
9.5	3.16228e-05	0.128772	0.870607	0.000616343		0.250278	12.939	0.909091	12.6689	12.6688	12.6671
10	0.0001	0.318619	0.681196	0.000152501		0.264167	12.931	0.959596	12.6405	12.6403	12.6374
10.5	0.000316228	0.5965	0.403283	2.85503e-05		0.278056	12.929	1.0101	12.6101	12.6099	12.6054
11	0.001	0.82318	0.175993	3.93999e-06		0.291944	12.918	1.06061	12.5775	12.5772	12.571
11.5	0.00316228	0.933906	0.0631398	4.46996e-07		0.305833	12.913	1.11111	12.5422	12.542	12.5344
12	0.01	0.969575	0.0207291	4.64068e-08		0.319722	12.913	1.16162	12.5039	12.5039	12.4954
12.5	0.0316228	0.963035	0.00651092	4.60938e-09		0.333611	12.905	1.21212	12.4619	12.462	12.4525
13	0.1	0.907327	0.00193983	4.34274e-10		0.3475	12.913	1.26263	12.4155	12.4156	12.405
13.5	0.316228	0.759357	0.000513388	3.63451e-11		0.361389	12.894	1.31313	12.3637	12.3644	12.3518
14	1	0.499947	0.000106887	2.39289e-12		0.375278	12.891	1.36364	12.3052	12.3137	12.2917
14.5	3.16228	0.240249	1.62428e-05	1.1499e-13		0.389167	12.888	1.41414	12.238	12.2482	12.2225
15	10	0.0909089	1.9436e-06	4.35117e-15		0.403056	12.879	1.46465	12.1594	12.1715	12.1452
15.5	31.6228	0.0306534	2.07243e-07	1.46717e-16		0.416944	12.873	1.51515	12.0651	12.0806	12.0573
16	100	0.00990099	2.11679e-08	4.73891e-18		0.430833	12.865	1.56566	11.9486	11.9702	11.9392
						0.444722	12.853	1.61616	11.8008	11.8288	11.7892
						0.458611	12.87	1.66667	11.6129	11.6526	11.5993
						0.4725	12.856	1.71717	11.3951	11.4377	11.3803
						0.486389	12.855	1.76768	11.1863	11.2224	11.1726
						0.500278	12.842	1.81818	11.0119	11.042	11.0005
						0.514167	12.832	1.86869	10.8695	10.8955	10.8595
						0.528056	12.827	1.91919	10.7504	10.7728	10.7413
						0.541944	12.824	1.9697	10.6475	10.6673	10.6388
						0.555833	12.826	2.0202	10.5561	10.5742	10.5477
						0.569722	12.824	2.07071	10.473	10.4899	10.4647
						0.583611	12.812	2.12121	10.3959	10.4119	10.3878
						0.5975	12.804	2.17172	10.3231	10.3384	10.3152
						0.611389	12.788	2.22222	10.2536	10.2685	10.2454
						0.625278	12.796	2.27273	10.1862	10.2009	10.1782
						0.639167	12.802	2.32323	10.1201	10.1349	10.1113
						0.653056	12.8	2.37374	10.0545	10.0694	10.0454
						0.666944	12.793	2.42424	9.98869	10.0041	9.97907
						0.680833	12.789	2.47475	9.92191	9.93779	9.91192
						0.694722	12.776	2.52525	9.85334	9.86975	9.84248
						0.708611	12.766	2.57576	9.78202	9.79946	9.77033
						0.7225	12.759	2.62626	9.70676	9.7253	9.69386
						0.736389	12.745	2.67677	9.62601	9.6464	9.61155
						0.750278	12.743	2.72727	9.53761	9.56041	9.52091
						0.764167	12.732	2.77778	9.4383	9.46459	9.41858
						0.778056	12.731	2.82828	9.32294	9.35425	9.29862
						0.791944	12.731	2.87879	9.1823	9.22201	9.15083
						0.805833	12.712	2.92929	8.99794	9.05286	8.95362
						0.819722	12.705	2.9798	8.72664	8.81465	8.65933
						0.833611	12.702	3.0303	8.29679	8.44734	8.23315
						0.8475	12.693	3.08081	7.90727	8.03226	7.87993
						0.861389	12.697	3.13131	7.67604	7.75788	7.65953
						0.875278	12.68	3.18182	7.52034	7.5792	7.50804
						0.889167	12.674	3.23232	7.40378	7.44952	7.39364
						0.903056	12.66	3.28283	7.31065	7.34813	7.3019
						0.916944	12.65	3.33333	7.23314	7.26498	7.22529
						0.930833	12.636	3.38384	7.16672	7.19438	7.15945
						0.944722	12.631	3.43434	7.1085	7.13308	7.10174
						0.958611	12.617	3.48485	7.05667	7.07885	7.04998
						0.9725	12.611	3.53535	7.00992	7.03012	7.00504
						0.986389	12.602	3.58586	6.9673	6.98678	6.96197
						1.00028	12.595	3.63636	6.92813	6.94548	6.92243
						1.01417	12.583	3.68687	6.89182	6.9079	6.8863
						1.02806	12.577	3.73737	6.85799	6.8731	6.85383
						1.04194	12.569	3.78788	6.82629	6.84062	6.82143
						1.05583	12.566	3.83838	6.79645	6.80998	6.79123
						1.06972	12.549	3.88889	6.76827	6.78241	6.76335
						1.08361	12.541	3.93939	6.74153	6.75525	6.73677
						1.0975	12.531	3.9899	6.7163	6.72796	6.71103
						1.11139	12.521	4.0404	6.69225	6.70313	6.68678
						1.12528	12.505	4.09091	6.66901	6.68038	6.66413
						1.13917	12.498	4.14141	6.64625	6.65683	6.64129
						1.15306	12.486	4.19192	6.62493	6.63507	6.61995
						1.16694	12.474	4.24242	6.60431	6.61421	6.59994
						1.18083	12.459	4.29293	6.58443	6.59441	6.57973
						1.19472	12.447	4.34343	6.56569	6.57514	6.5604
						1.20861	12.439	4.39394	6.54664	6.55562	6.54175
						1.2225	12.417	4.44444	6.52876	6.53733	6.52372
						1.23639	12.401	4.49495	6.51127	6.51976	6.50629
						1.25028	12.391	4.54545	6.49415	6.50252	6.48928
						1.26417	12.375	4.59596	6.47813	6.48587	6.47289
						1.27806	12.353	4.64646	6.46153	6.46961	6.45657
						1.29194	12.331	4.69697	6.44585	6.45372	6.44108
						1.30583	12.312	4.74747	6.4311	6.43828	6.42567
						1.31972	12.296	4.79798	6.41606	6.42416	6.41064
						1.33361	12.277	4.84848	6.40099	6.41034	6.39612
						1.3475	12.261	4.89899	6.38669	6.39606	6.38167
						1.36139	12.234	4.94949	6.3727	6.3813	6.36768
						1.37528	12.21	5	6.35899	6.36602	6.35388
						1.38917	12.187
						1.40306	12.16
						1.41694	12.127
						1.43083	12.094
						1.44472	12.068
						1.45861	12.029
						1.4725	11.999
						1.48639	11.954
						1.50028	11.917
						1.51417	11.863
						1.52806	11.816
						1.54194	11.749
						1.55583	11.695
						1.56972	11.616
						1.58361	11.542
						1.5975	11.465
						1.61139	11.387
						1.62528	11.314
						1.63917	11.242
						1.65306	11.182
						1.66694	11.129
						1.68083	11.068
						1.69472	11.014
						1.70861	10.955
						1.7225	10.915
						1.73639	10.874
						1.75028	10.823
						1.76417	10.783
						1.77806	10.753
						1.79194	10.719
						1.80583	10.678
						1.81972	10.646
						1.83361	10.62
						1.8475	10.597
						1.86139	10.566
						1.87528	10.536
						1.88917	10.511
						1.90306	10.485
						1.91694	10.459
						1.93083	10.443
						1.94472	10.429
						1.95861	10.408
						1.9725	10.379
						1.98639	10.363
						2.00028	10.342
						2.01417	10.323
						2.02806	10.299
						2.04194	10.28
						2.05583	10.262
						2.06972	10.243
						2.08361	10.229
						2.0975	10.215
						2.11139	10.194
						2.12528	10.182
						2.13917	10.159
						2.15306	10.145
						2.16694	10.125
						2.18083	10.107
						2.19472	10.091
						2.20861	10.075
						2.2225	10.061
						2.23639	10.05
						2.25028	10.039
						2.26417	10.024
						2.27806	10.007
						2.29194	9.991
						2.30583	9.973
						2.31972	9.957
						2.33361	9.946
						2.3475	9.929
						2.36139	9.917
						2.37528	9.904
						2.38917	9.886
						2.40306	9.871
						2.41694	9.852
						2.43083	9.836
						2.44472	9.825
						2.45861	9.814
						2.4725	9.797
						2.48639	9.782
						2.50028	9.765
						2.51417	9.75
						2.52806	9.732
						2.54194	9.718
						2.55583	9.703
						2.56972	9.692
						2.58361	9.673
						2.5975	9.66
						2.61139	9.643
						2.62528	9.626
						2.63917	9.613
						2.65306	9.596
						2.66694	9.58
						2.68083	9.555
						2.69472	9.542
						2.70861	9.529
						2.7225	9.512
						2.73639	9.493
						2.75028	9.479
						2.76417	9.456
						2.77806	9.439
						2.79194	9.421
						2.80583	9.399
						2.81972	9.382
						2.83361	9.362
						2.8475	9.347
						2.86139	9.329
						2.87528	9.308
						2.88917	9.285
						2.90306	9.264
						2.91694	9.243
						2.93083	9.224
						2.94472	9.196
						2.95861	9.176
						2.9725	9.156
						2.98639	9.13
						3.00028	9.103
						3.01417	9.08
						3.02806	9.053
						3.04194	9.031
						3.05583	9.019
						3.06972	8.995
						3.08361	8.969
						3.0975	8.936
						3.11139	8.916
						3.12528	8.896
						3.13917	8.875
						3.15306	8.857
						3.16694	8.823
						3.18083	8.792
						3.19472	8.771
						3.20861	8.753
						3.2225	8.733
						3.23639	8.71
						3.25028	8.692
						3.26417	8.67
						3.27806	8.652
						3.29194	8.635
						3.30583	8.619
						3.31972	8.601
						3.33361	8.583
						3.3475	8.566
						3.36139	8.558
						3.37528	8.547
						3.38917	8.531
						3.40306	8.523
						3.41694	8.509
						3.43083	8.495
						3.44472	8.486
						3.45861	8.481
						3.4725	8.477
						3.48639	8.464
						3.50028	8.458
						3.51417	8.448
						3.52806	8.442
						3.54194	8.435
						3.55583	8.428
						3.56972	8.428
						3.58361	8.419
						3.5975	8.42
						3.61139	8.412
						3.62528	8.415
						3.63917	8.406
						3.65306	8.406
						3.66694	8.404
						3.68083	8.399
						3.69472	8.394
						3.70861	8.391
						3.7225	8.398
						3.73639	8.396
						3.75028	8.389
						3.76417	8.389
						3.77806	8.384
						3.79194	8.385
						3.80583	8.376
						3.81972	8.372
						3.83361	8.369
						3.8475	8.367
						3.86139	8.375
						3.87528	8.373
						3.88917	8.363
						3.90306	8.369
						3.91694	8.362
						3.93083	8.371
						3.94472	8.358
						3.95861	8.359
						3.9725	8.368
						3.98639	8.356
						4.00028	8.356
						4.01417	8.343
						4.02806	8.353
						4.04194	8.351
						4.05583	8.339
						4.06972	8.34
						4.08361	8.338
						4.0975	8.335
						4.11139	8.334
						4.12528	8.338
						4.13917	8.339
						4.15306	8.332
						4.16694	8.331
						4.18083	8.326
						4.19472	8.335
						4.20861	8.339
						4.2225	8.329
						4.23639	8.321
						4.25028	8.316
						4.26417	8.321
						4.27806	8.317
						4.29194	8.31
						4.30583	8.303
						4.31972	8.306
						4.33361	8.306
						4.3475	8.303
						4.36139	8.31
						4.37528	8.316
						4.38917	8.296
						4.40306	8.294
						4.41694	8.292
						4.43083	8.299
						4.44472	8.293
						4.45861	8.288
						4.4725	8.281
						4.48639	8.287
						4.50028	8.285
						4.51417	8.279
						4.52806	8.277
						4.54194	8.279
						4.55583	8.278
						4.56972	8.276
						4.58361	8.273
						4.5975	8.271
						4.61139	8.275
						4.62528	8.266
						4.63917	8.266
						4.65306	8.267
						4.66694	8.266
						4.68083	8.264
						4.69472	8.257
						4.70861	8.251
						4.7225	8.252
						4.73639	8.252
						4.75028	8.251
						4.76417	8.242
						4.77806	8.238
						4.79194	8.234
						4.80583	8.228
						4.81972	8.224
						4.83361	8.225
						4.8475	8.227
						4.86139	8.213
						4.87528	8.228
						4.88917	8.214
						4.90306	8.208
						4.91694	8.197
						4.93083	8.202
						4.94472	8.203
						4.95861	8.195
						4.9725	8.183
						4.98639	8.186
						5.00028	8.187

## Sheet: FigS10-model_w_wo_equilibrium
t	pH w/o Eq	pH w/ Eq
0	14	14
20.202	13.9967	13.9945
40.404	13.9934	13.989
60.6061	13.9901	13.9834
80.8081	13.9867	13.9777
101.01	13.9833	13.9719
121.212	13.9799	13.9661
141.414	13.9765	13.9602
161.616	13.973	13.9542
181.818	13.9695	13.9481
202.02	13.966	13.9419
222.222	13.9624	13.9357
242.424	13.9588	13.9294
262.626	13.9552	13.9229
282.828	13.9516	13.9164
303.03	13.9479	13.9097
323.232	13.9442	13.903
343.434	13.9404	13.8962
363.636	13.9367	13.8892
383.838	13.9329	13.8821
404.04	13.929	13.8749
424.242	13.9252	13.8676
444.444	13.9213	13.8602
464.646	13.9173	13.8526
484.848	13.9133	13.8449
505.051	13.9093	13.8371
525.253	13.9053	13.8291
545.455	13.9012	13.821
565.657	13.897	13.8127
585.859	13.8929	13.8043
606.061	13.8887	13.7957
626.263	13.8844	13.7869
646.465	13.8801	13.7779
666.667	13.8758	13.7687
686.869	13.8714	13.7594
707.071	13.867	13.7498
727.273	13.8625	13.7401
747.475	13.858	13.7301
767.677	13.8534	13.7198
787.879	13.8488	13.7094
808.081	13.8442	13.6986
828.283	13.8394	13.6876
848.485	13.8347	13.6763
868.687	13.8299	13.6647
888.889	13.825	13.6528
909.091	13.8201	13.6405
929.293	13.8151	13.6279
949.495	13.8101	13.6149
969.697	13.805	13.6016
989.899	13.7998	13.5878
1010.1	13.7946	13.5735
1030.3	13.7893	13.5588
1050.51	13.7839	13.5435
1070.71	13.7785	13.5277
1090.91	13.773	13.5113
1111.11	13.7675	13.4942
1131.31	13.7618	13.4764
1151.52	13.7561	13.4579
1171.72	13.7504	13.4386
1191.92	13.7445	13.4184
1212.12	13.7386	13.3971
1232.32	13.7326	13.3748
1252.53	13.7265	13.3513
1272.73	13.7203	13.3265
1292.93	13.714	13.3001
1313.13	13.7076	13.2721
1333.33	13.7011	13.2421
1353.54	13.6946	13.2099
1373.74	13.6879	13.1752
1393.94	13.6812	13.1374
1414.14	13.6743	13.0961
1434.34	13.6673	13.0505
1454.55	13.6602	12.9996
1474.75	13.653	12.9421
1494.95	13.6456	12.8761
1515.15	13.6382	12.7986
1535.35	13.6306	12.7049
1555.56	13.6228	12.5876
1575.76	13.615	12.4328
1595.96	13.6069	12.2179
1616.16	13.5988	11.9328
1636.36	13.5904	11.6524
1656.57	13.582	11.4412
1676.77	13.5733	11.2851
1696.97	13.5645	11.1635
1717.17	13.5555	11.0638
1737.37	13.5462	10.9791
1757.58	13.5368	10.9051
1777.78	13.5272	10.8392
1797.98	13.5174	10.7794
1818.18	13.5073	10.7245
1838.38	13.497	10.6735
1858.59	13.4865	10.6257
1878.79	13.4757	10.5806
1898.99	13.4646	10.5377
1919.19	13.4532	10.4967
1939.39	13.4415	10.4573
1959.6	13.4295	10.4192
1979.8	13.4172	10.3823
2000	13.4044	10.3463
