# Supplementary material for: Water dissociation efficiencies control the viability of reverse-bias bipolar membranes for CO2 electrolysis
Source: Nat Chem Eng. 2025 Nov 17;2(11):676–84. doi: 10.1038/s44286-025-00306-7 (PMC12638254; doi:10.1038/s44286-025-00306-7)
Supplement: Supplementary file 3 — Python scripts for the model developed. [file 44286_2025_306_MOESM3_ESM.zip]

Archive with 4 entries (4 files):
- Model_rBPM_stability_crossover.py
- Model_rBPM_stability_crossover_pHstop.py
- ReadMe.txt
- Simulative_script.py
