# Supplementary material for: Water dissociation efficiencies control the viability of reverse-bias bipolar membranes for CO2 electrolysis
Source: Nat Chem Eng. 2025 Nov 17;2(11):676–84. doi: 10.1038/s44286-025-00306-7 (PMC12638254; doi:10.1038/s44286-025-00306-7)
Supplement: Supplementary file 3 — Python scripts for the model developed. [file 44286_2025_306_MOESM3_ESM.zip › Model_rBPM_stability_crossover.py]

# -*- coding: utf-8 -*-
"""
Created on Wed Sep 18 12:47:08 2024

@author: gpratsvergel1
"""
import numpy as np
from scipy import integrate
from dataclasses import dataclass
import math

@dataclass
class MassBalanceAnode:
    name: str
        
    """-------------------------MODEL PARAMETERS---------------------------"""


    """ PROCESS VARIABLES """
    j = 100                                     # mA/cm2
    A = 5                                       # cm2
    n_cells = 1                                 # nº cells stack                
    
    """ PARAMETERS """
    F = 96485                                   # C/mol
    
    """ CONSTANTS EQUILIBRIUM"""
    K_w = 10**(-14)                             # M^2    
    K_1 = 10**(-6.37)                           # M    
    K_2 = 10**(-10.32)                          # M  
    K_3 = K_1 / K_w                             # M^-1 
    K_4 = K_2 / K_w                             # M^-1 
    
    """ Carbonate """    
    k_f1 = 3.71e-2                              # s^-1
    k_f2 = 59.44                                # s^-1
    k_f3 = 2.23e3                               # M^-1·s^-1
    k_f4 = 6e9                                  # M^-1·s^-1
    k_fw = 1.4e-3
    k_r1 = k_f1 / K_1                           # M^-1·s^-1
    k_r2 = k_f2 / K_2                           # M^-1·s^-1
    k_r3 = k_f3 / K_3                           # s^-1
    k_r4 = k_f4 / K_4                           # s^-1
    k_rw = k_fw / K_w

    """-------------------------MODEL EQUATIONS---------------------------"""
    
    def massBalanceTanks(self, j, WDE, C_xover, n_0, V_tank, t_op):
        res = {}
        # 0 = OH-, 1 = CO32-, 2 = HCO3-, 3 = CO2, 4 = H+, 5 = K+
        """ ODE system of equations definition """
        def odeMassBalanceTransient(t, n):
            c = np.maximum(n / V_tank, 0)
            c_H = c[4]
            """ Calculate total mass for checking conservation """
            total_mass = np.sum(c)  # Sum of all species          

            """ Stack input """
            N_current = j * self.A * self.n_cells * 1e-3 /self.F       #[mol/s]
            N_OH_BPM = N_current * WDE                                 #[mol/s]                     
            N_OH_OER = N_current                                       #[mol/s]
            
            """Model limit that K+ concentration can't decrease less than 1
            order of magnitude to avoid negative concentrations and simulate an
            equilibrium state. """
            
            if c[5] < n_0[5] / V_tank / 10:
                N_carbon_BPM = N_current * (1 - WDE)                   #[mol/s]
                N_K_BPM = 0
            else: 
                N_carbon_BPM = N_current * (1 - WDE) * C_xover         #[mol/s]
                N_K_BPM = N_current * (1 - WDE) * (1 - C_xover)

            """Reaction rates"""
            R_eq = np.zeros(5)                                      # [M/s]
            R_eq[0] = self.k_f3 * c[3] * c[0] - self.k_r3 * c[2]
            R_eq[1] = self.k_f4 * c[2] * c[0] - self.k_r4 * c[1]
            R_eq[2] = self.k_f1 * c[3] - self.k_r1 * c_H * c[2]
            R_eq[3] = self.k_f2 * c[2] - self.k_r2 * c_H * c[1]
            R_eq[4] = self.k_fw - self.k_rw * c_H * c[0]
            
            """ Degassing of CO2 - avoid CO2 accumulation and limit it to
            the maximum CO2 solubility of around 0.034 M"""
            kL = 1e-4 # m/s
            A_tank = (V_tank / 1000) * 0.8 # m2
            H = 3.4e-2
            P = 1 # atm
            N_eq_mt = kL * A_tank * (H * P - c[3]) * 1e3
            if N_eq_mt < 0:
                N_eq_mt = N_eq_mt
            else:
                N_eq_mt = 0
                
            N_eq = R_eq * V_tank                                    # [mol/s]
            
            """ System of equations """
            # 0 = OH-, 1 = CO32-, 2 = HC03-, 3 = CO2, 4 = H+, 5 = K+

            dndt = np.zeros(6)
            dndt[0] = - N_eq[0] - N_eq[1] + N_OH_BPM - N_OH_OER + N_eq[4]
            dndt[1] = N_eq[1] + N_eq[3] #+ N_eq_mt#+ N_carbon_BPM
            dndt[2] = N_eq[0] - N_eq[1] + N_eq[2] - N_eq[3] + N_carbon_BPM #+ N_eq_mt
            dndt[3] = - N_eq[0] - N_eq[2] + N_eq_mt #+ N_carbon_BPM
            dndt[4] = N_eq[2] + N_eq[3] + N_eq[4] 
            dndt[5] = - N_K_BPM
            return dndt
        
        t_vector = np.linspace(0, t_op, 10000)
        
       
        """Solution of ODE."""
        sol = integrate.solve_ivp(odeMassBalanceTransient, [t_vector[0],t_vector[-1]], n_0, method = 'BDF',
                                      t_eval= t_vector, rtol = 1e-6, atol = 1e-9)
            
        """ Store results in dictionnary """
        res["time"] = sol.t / 3600
        res["c_OH_tank"] = sol.y[0,:] / V_tank
        res["c_CO32_tank"] = sol.y[1,:] / V_tank
        res["c_HCO3_tank"] = sol.y[2,:]/ V_tank
        res["c_CO2_tank"] = sol.y[3,:]/ V_tank 
        res["c_H_tank"] = sol.y[4,:]/ V_tank
        res["c_K_tank"] = sol.y[5,:] / V_tank
        res["pH"] = 14+np.log10(res["c_OH_tank"])
        return res
    
   
   
