# Supplementary material for: Water dissociation efficiencies control the viability of reverse-bias bipolar membranes for CO2 electrolysis
Source: Nat Chem Eng. 2025 Nov 17;2(11):676–84. doi: 10.1038/s44286-025-00306-7 (PMC12638254; doi:10.1038/s44286-025-00306-7)
Supplement: Supplementary file 3 — Python scripts for the model developed. [file 44286_2025_306_MOESM3_ESM.zip › ReadMe.txt]

This zip file contains the models used to simulate the pH drop in a r-BPMEA CO2 electrolyzer.
For more information on the model, please consult the Supporting Information.

There are 3 files within this zip:
	- Model_rBPM_stability_crossover : the model itself in a class with the different funcions created
	- Model_rBPM_stability_crossover_pH stop: same model as above one, but with a stop condition when pH drops below 12
	- Simulative_script : To use the model and simulate for different conditions
