# Supplementary material for: Water dissociation efficiencies control the viability of reverse-bias bipolar membranes for CO2 electrolysis
Source: Nat Chem Eng. 2025 Nov 17;2(11):676–84. doi: 10.1038/s44286-025-00306-7 (PMC12638254; doi:10.1038/s44286-025-00306-7)
Supplement: Supplementary file 3 — Python scripts for the model developed. [file 44286_2025_306_MOESM3_ESM.zip › Simulative_script.py]

# -*- coding: utf-8 -*-
"""
Created on Wed Nov 27 14:39:27 2024

@author: gpratsvergel1
"""

import matplotlib.pyplot as plt
import matplotlib
import numpy as np
matplotlib.rcParams['figure.dpi'] = 300
matplotlib.rcParams.update({'font.size': 12})

import time
import cProfile
start_time = time.time()

from Model_rBPM_stability_crossover_pHstop import MassBalanceAnode
model = MassBalanceAnode("main")

"""-------------------PARAMETERS DEFINITION OF THE MODEL-------------------"""


""" Initial concentrations [M] """
c_OH_0 = 1
c_CO32_0 = 1e-7
c_HCO3_0 = 1e-7
c_CO2_0 = 1e-7
c_H_0 = 1e-14 / c_OH_0

c_0 = np.array([c_OH_0, c_CO32_0, c_HCO3_0, c_CO2_0, c_H_0, c_OH_0])


""" Volumetric flow"""
Q = 20 / 60 * 1e-6                        # Vol. Flows in salt channel [m3/s]
 
""" Volume tanks """
V_tank = 1                                  # Volume tank [L]
    
""" Current density applied """
j = 200            

""" Time """
t_op = 3600 * 10000

""" WDE """
WDE = 0.99

""" Ratio of co-ions being carbon species"""
C_xover = 0.66

""" Initial moles """
n_0 = c_0 * V_tank

"""------------------------- MODEL RESULTS --------------------------------"""  
resTr = model.massBalanceTanks(j, WDE, C_xover, n_0, V_tank, t_op)     


print("Time execution: %s seconds ---" % (time.time() - start_time))

    
"""------------------------------ PLOTTING --------------------------------"""
plt.figure()
plt.plot(resTr["time"], resTr["c_OH_tank"], label ='$OH^-$')
plt.plot(resTr["time"], resTr["c_CO32_tank"], label ='$CO_3^{2-}$') 
plt.plot(resTr["time"], resTr["c_HCO3_tank"], label ='$HCO_3^-$') 
plt.plot(resTr["time"], resTr["c_CO2_tank"], label ='$CO_2$') 
plt.plot(resTr["time"], resTr["c_H_tank"], label ='$H^+$')     
plt.plot(resTr["time"], resTr["c_K_tank"], label ='$K^+$') 
plt.legend()

plt.figure()
plt.plot(resTr["time"], resTr["pH"])  
