# Supplementary material for: Water dissociation efficiencies control the viability of reverse-bias bipolar membranes for CO2 electrolysis
Source: Nat Chem Eng. 2025 Nov 17;2(11):676–84. doi: 10.1038/s44286-025-00306-7 (PMC12638254; doi:10.1038/s44286-025-00306-7)
Supplement: Supplementary file 4 — Titration curve data. [file 44286_2025_306_MOESM4_ESM.xlsx]

## Sheet: Fig2
ml HCl	pH	ERC	dpH/dVol
0	12.062	0	0
0.01	12.076	28.7	1.4
0.02	12.087	28.2	1.1
0.03	12.1	18.7	1.3
0.166	12.094	7	0.0441176
0.898	12.028	2.3	0.0901639
1.566	11.984	1.8	0.0658683
2.272	11.961	1.4	0.0325779
3.038	11.931	1.4	0.0391645
3.788	11.898	1.5	0.044
4.532	11.868	1.6	0.0403226
5.284	11.827	1.9	0.0545213
6.002	11.791	2.3	0.0501393
6.734	11.718	2.6	0.0997268
7.338	11.681	3	0.0612583
8.014	11.616	4.6	0.0961538
8.644	11.51	8.1	0.168254
9.136	11.354	14.1	0.317073
9.428	11.178	22.4	0.60274
9.566	11.033	32.1	1.05072
9.638	10.925	41.8	1.5
9.704	10.754	48.7	2.59091
9.728	10.682	53.5	3
9.784	10.477	58	3.66071
9.822	10.296	61.7	4.76316
9.844	10.16	64.2	6.18182
9.862	10.044	66.1	6.44444
9.908	9.661	69.6	8.32609
9.922	9.536	74.8	8.92857
9.948	8.909	77.9	24.1154
9.958	8.291	78.5	61.8
9.968	7.978	77.4	31.3
9.978	7.66	76.1	31.8
9.996	7.231	74.9	23.8333
10.018	6.868	75.6	16.5
10.046	6.273	77.6	21.25
10.07	4.915	78.2	56.5833
10.08	4.575	76.8	34
10.09	4.337	74.3	23.8
10.1	4.202	71.4	13.5
10.13	3.885	67.4	10.5667
10.166	3.676	61.2	5.80556
10.222	3.462	52.4	3.82143
10.302	3.268	42.2	2.425
10.416	3.096	31.7	1.50877
10.582	2.927	22.9	1.01807
10.804	2.78	16.1	0.662162
11.098	2.651	0	0.438776
11.474	2.543	0	0.287234
