# Supplementary material for: Water dissociation efficiencies control the viability of reverse-bias bipolar membranes for CO2 electrolysis
Source: Nat Chem Eng. 2025 Nov 17;2(11):676–84. doi: 10.1038/s44286-025-00306-7 (PMC12638254; doi:10.1038/s44286-025-00306-7)
Supplement: Supplementary file 5 — Statistical process data from experiments. [file 44286_2025_306_MOESM5_ESM.xlsx]

## Sheet: Fig3a
j [mA/cm2]	WDE	sd WDE	j co-ions [mA/cm2]	sd j co-ions
25	0.638467	0.0344773	9.04797	0.25641
50	0.828878	0.0302955	8.55609	0.787874
100	0.93285	0.0118438	6.715	0.703419
150	0.958666	0.00750182	6.20006	0.529661
200	0.967384	0.00683486	6.52353	1.03572
250	0.97802	0.0045878	5.49484	0.884579

## Sheet: Fig3b
j [mA/cm2]	% Charge carrier OH-	% Charge carrier HCO3-	% Charge carrier K+
25	0.638081	0.252056	0.109863
50	0.828878	0.109755	0.0613666
100	0.93285	0.045751	0.021399
150	0.958666	0.0311798	0.0101539
200	0.967382	0.0206899	0.0119278
250	0.978021	0.0151491	0.00683024

## Sheet: Fig3c
Fig 3c
t (h)	pH
0.000277778	12.981
0.0141667	12.967
0.0280556	12.967
0.0419444	12.989
0.0558333	12.995
0.0697222	12.978
0.0836111	12.991
0.0975	12.98
0.111389	12.98
0.125278	12.973
0.139167	12.963
0.153056	12.962
0.166944	12.958
0.180833	12.953
0.194722	12.949
0.208611	12.955
0.2225	12.95
0.236389	12.943
0.250278	12.939
0.264167	12.931
0.278056	12.929
0.291944	12.918
0.305833	12.913
0.319722	12.913
0.333611	12.905
0.3475	12.913
0.361389	12.894
0.375278	12.891
0.389167	12.888
0.403056	12.879
0.416944	12.873
0.430833	12.865
0.444722	12.853
0.458611	12.87
0.4725	12.856
0.486389	12.855
0.500278	12.842
0.514167	12.832
0.528056	12.827
0.541944	12.824
0.555833	12.826
0.569722	12.824
0.583611	12.812
0.5975	12.804
0.611389	12.788
0.625278	12.796
0.639167	12.802
0.653056	12.8
0.666944	12.793
0.680833	12.789
0.694722	12.776
0.708611	12.766
0.7225	12.759
0.736389	12.745
0.750278	12.743
0.764167	12.732
0.778056	12.731
0.791944	12.731
0.805833	12.712
0.819722	12.705
0.833611	12.702
0.8475	12.693
0.861389	12.697
0.875278	12.68
0.889167	12.674
0.903056	12.66
0.916944	12.65
0.930833	12.636
0.944722	12.631
0.958611	12.617
0.9725	12.611
0.986389	12.602
1.00028	12.595
1.01417	12.583
1.02806	12.577
1.04194	12.569
1.05583	12.566
1.06972	12.549
1.08361	12.541
1.0975	12.531
1.11139	12.521
1.12528	12.505
1.13917	12.498
1.15306	12.486
1.16694	12.474
1.18083	12.459
1.19472	12.447
1.20861	12.439
1.2225	12.417
1.23639	12.401
1.25028	12.391
1.26417	12.375
1.27806	12.353
1.29194	12.331
1.30583	12.312
1.31972	12.296
1.33361	12.277
1.3475	12.261
1.36139	12.234
1.37528	12.21
1.38917	12.187
1.40306	12.16
1.41694	12.127
1.43083	12.094
1.44472	12.068
1.45861	12.029
1.4725	11.999
1.48639	11.954
1.50028	11.917
1.51417	11.863
1.52806	11.816
1.54194	11.749
1.55583	11.695
1.56972	11.616
1.58361	11.542
1.5975	11.465
1.61139	11.387
1.62528	11.314
1.63917	11.242
1.65306	11.182
1.66694	11.129
1.68083	11.068
1.69472	11.014
1.70861	10.955
1.7225	10.915
1.73639	10.874
1.75028	10.823
1.76417	10.783
1.77806	10.753
1.79194	10.719
1.80583	10.678
1.81972	10.646
1.83361	10.62
1.8475	10.597
1.86139	10.566
1.87528	10.536
1.88917	10.511
1.90306	10.485
1.91694	10.459
1.93083	10.443
1.94472	10.429
1.95861	10.408
1.9725	10.379
1.98639	10.363
2.00028	10.342
2.01417	10.323
2.02806	10.299
2.04194	10.28
2.05583	10.262
2.06972	10.243
2.08361	10.229
2.0975	10.215
2.11139	10.194
2.12528	10.182
2.13917	10.159
2.15306	10.145
2.16694	10.125
2.18083	10.107
2.19472	10.091
2.20861	10.075
2.2225	10.061
2.23639	10.05
2.25028	10.039
2.26417	10.024
2.27806	10.007
2.29194	9.991
2.30583	9.973
2.31972	9.957
2.33361	9.946
2.3475	9.929
2.36139	9.917
2.37528	9.904
2.38917	9.886
2.40306	9.871
2.41694	9.852
2.43083	9.836
2.44472	9.825
2.45861	9.814
2.4725	9.797
2.48639	9.782
2.50028	9.765
2.51417	9.75
2.52806	9.732
2.54194	9.718
2.55583	9.703
2.56972	9.692
2.58361	9.673
2.5975	9.66
2.61139	9.643
2.62528	9.626
2.63917	9.613
2.65306	9.596
2.66694	9.58
2.68083	9.555
2.69472	9.542
2.70861	9.529
2.7225	9.512
2.73639	9.493
2.75028	9.479
2.76417	9.456
2.77806	9.439
2.79194	9.421
2.80583	9.399
2.81972	9.382
2.83361	9.362
2.8475	9.347
2.86139	9.329
2.87528	9.308
2.88917	9.285
2.90306	9.264
2.91694	9.243
2.93083	9.224
2.94472	9.196
2.95861	9.176
2.9725	9.156
2.98639	9.13
3.00028	9.103
3.01417	9.08
3.02806	9.053
3.04194	9.031
3.05583	9.019
3.06972	8.995
3.08361	8.969
3.0975	8.936
3.11139	8.916
3.12528	8.896
3.13917	8.875
3.15306	8.857
3.16694	8.823
3.18083	8.792
3.19472	8.771
3.20861	8.753
3.2225	8.733
3.23639	8.71
3.25028	8.692
3.26417	8.67
3.27806	8.652
3.29194	8.635
3.30583	8.619
3.31972	8.601
3.33361	8.583
3.3475	8.566
3.36139	8.558
3.37528	8.547
3.38917	8.531
3.40306	8.523
3.41694	8.509
3.43083	8.495
3.44472	8.486
3.45861	8.481
3.4725	8.477
3.48639	8.464
3.50028	8.458
3.51417	8.448
3.52806	8.442
3.54194	8.435
3.55583	8.428
3.56972	8.428
3.58361	8.419
3.5975	8.42
3.61139	8.412
3.62528	8.415
3.63917	8.406
3.65306	8.406
3.66694	8.404
3.68083	8.399
3.69472	8.394
3.70861	8.391
3.7225	8.398
3.73639	8.396
3.75028	8.389
3.76417	8.389
3.77806	8.384
3.79194	8.385
3.80583	8.376
3.81972	8.372
3.83361	8.369
3.8475	8.367
3.86139	8.375
3.87528	8.373
3.88917	8.363
3.90306	8.369
3.91694	8.362
3.93083	8.371
3.94472	8.358
3.95861	8.359
3.9725	8.368
3.98639	8.356
4.00028	8.356
4.01417	8.343
4.02806	8.353
4.04194	8.351
4.05583	8.339
4.06972	8.34
4.08361	8.338
4.0975	8.335
4.11139	8.334
4.12528	8.338
4.13917	8.339
4.15306	8.332
4.16694	8.331
4.18083	8.326
4.19472	8.335
4.20861	8.339
4.2225	8.329
4.23639	8.321
4.25028	8.316
4.26417	8.321
4.27806	8.317
4.29194	8.31
4.30583	8.303
4.31972	8.306
4.33361	8.306
4.3475	8.303
4.36139	8.31
4.37528	8.316
4.38917	8.296
4.40306	8.294
4.41694	8.292
4.43083	8.299
4.44472	8.293
4.45861	8.288
4.4725	8.281
4.48639	8.287
4.50028	8.285
4.51417	8.279
4.52806	8.277
4.54194	8.279
4.55583	8.278
4.56972	8.276
4.58361	8.273
4.5975	8.271
4.61139	8.275
4.62528	8.266
4.63917	8.266
4.65306	8.267
4.66694	8.266
4.68083	8.264
4.69472	8.257
4.70861	8.251
4.7225	8.252
4.73639	8.252
4.75028	8.251
4.76417	8.242
4.77806	8.238
4.79194	8.234
4.80583	8.228
4.81972	8.224
4.83361	8.225
4.8475	8.227
4.86139	8.213
4.87528	8.228
4.88917	8.214
4.90306	8.208
4.91694	8.197
4.93083	8.202
4.94472	8.203
4.95861	8.195
4.9725	8.183
4.98639	8.186
5.00028	8.187
