# Supplementary material for: Water dissociation efficiencies control the viability of reverse-bias bipolar membranes for CO2 electrolysis
Source: Nat Chem Eng. 2025 Nov 17;2(11):676–84. doi: 10.1038/s44286-025-00306-7 (PMC12638254; doi:10.1038/s44286-025-00306-7)
Supplement: Supplementary file 6 — Statistical process data from experiments. [file 44286_2025_306_MOESM6_ESM.xlsx]

## Sheet: Fig4a
c [M]	WDE	sd WDE	j co-ions [mA/cm2]	sd j co-ions
0.1	0.96456	0.00257377	3.54414	0.157067
0.5	0.940928	0.00790465	5.90728	0.447251
1	0.93285	0.0118438	6.715	0.703419
2	0.881297	0.0200048	11.8709	1.07921
3	0.803637	0.0498873	19.6027	1.4285

## Sheet: Fig4b
Increase in variable on j co-ions	Current density [mA/cm2]	Concentration [mA/cm2]
1x	9.04797	3.54414
2x	8.55609
4x	6.715
5x		5.90728
6x	6.20006
8x	6.52353
10x	5.49484	6.715

## Sheet: Fig4c
c [M]	j HCO3- [mA/cm2]	sd j HCO3-	j K+ [mA/cm2]	sd j K+
0.1	2.76246	0.170684	0.781674	0.12722
0.5	4.36822	0.472749	1.53905	0.564899
1	4.5751	0.351741	2.1399	0.566099
2	6.11278	0.43575	5.7581	1.06002
3	11.9867	1.40985	7.61601	0.129957

## Sheet: Fig4d
	CsOH		KOH
j [mA/cm2]	WDE	sd WDE	WDE	sd WDE
25	0.550678	0.0404814	0.638467	0.0344773
50	0.775518	0.0187655	0.828878	0.0302955
100	0.890355	0.0092407	0.93285	0.0118438
150	0.918398	0.00873104	0.958666	0.00750182
200	0.944023	0.0054648	0.967384	0.00683486

## Sheet: Fig4e
	CsOH		KOH
j [mA/cm2]	j K+ [mA/cm2]	sd j K+	j K+ [mA/cm2]	sd j K+
25	2.43182	0.930266	2.74657	0.86449
50	2.69255	0.544968	3.06833	1.07754
100	2.70149	0.496788	2.1399	0.566099
150	4.21587	2.36652	1.52308	0.401043
200	3.83704	0.536918	2.38555	0.86121

## Sheet: Fig4f
	CsOH		KOH
j	j HCO3- [mA/cm2]	sd j HCO3-	j HCO3- [mA/cm2]	sd j HCO3-
25	8.80118	1.46074	6.3014	1.09765
50	8.53158	1.47672	5.48776	0.666753
100	8.27538	1.32493	4.5751	0.351741
150	8.02445	1.42056	4.67698	0.592275
200	7.35827	0.671945	4.13798	0.472146
