# Supplementary material for: Water dissociation efficiencies control the viability of reverse-bias bipolar membranes for CO2 electrolysis
Source: Nat Chem Eng. 2025 Nov 17;2(11):676–84. doi: 10.1038/s44286-025-00306-7 (PMC12638254; doi:10.1038/s44286-025-00306-7)
Supplement: Supplementary file 7 — Simulated data from model. [file 44286_2025_306_MOESM7_ESM.xlsx]

## Sheet: Fig5a
	time to Ni corrosion
WDE	1 L	10 L	100 L
50	32	321	3210
60	40.3	403	4030
70	53.6	536	5360
75	64	640	6400
80	80	800	8000
85	107	1070	10700
90	160	1600	16000
91	179	1790	17900
92	203	2030	20300
93	230	2300	23000
94	269	2690	26900
95	323	3230	32300
96	404	4040	40400
97	540	5400	54000
98	803	1616	80300
99	1616	16160	161600
99.1	1787	17870	178700
99.2	2020	20200	202000
99.5	3232	32320	323200
99.75	6464	64640	646400
99.9	16363	163630	1636300

## Sheet: Fig5b
WDE	Volume - 5cm2	Vol 5m2	Vol 100x5m2
50	310	3100000	310000000
60	248	2480000	248000000
70	186	1860000	186000000
75	155	1550000	155000000
80	123	1230000	123000000
85	93	930000	93000000
90	62	620000	62000000
91	56	560000	56000000
92	49.5	495000	49500000
93	43.5	435000	43500000
94	37	370000	37000000
95	31	310000	31000000
96	24.5	245000	24500000
97	18.5	185000	18500000
98	12.25	122500	12250000
99	6.2	62000	6200000
99.1	5.6	56000	5600000
99.2	4.95	49500	4950000
99.5	3.1	31000	3100000
99.75	1.55	15500	1550000
99.9	0.615	6150	615000
99.99	0.062	620	62000
